# Supplementary material for: Two new species of the genus Nephrotoma (Diptera, Tipuloidea, Tipulidae) from China with a key to species from Mainland China
Source: Zookeys. 2015 Nov 5;(532):117–36. doi: 10.3897/zookeys.532.5970 (PMC4668897; doi:10.3897/zookeys.532.5970)
Supplement: XML Treatment for Nephrotoma liankangensis [file zookeys.532.5970-treatment1.xml]

<!DOCTYPE tp:taxon-treatment
  PUBLIC "-//TaxonX//DTD Taxonomic Treatment Publishing DTD v0 20100105//EN" "tax-treatment-NSO.dtd">
<tp:taxon-treatment xmlns:tp="http://www.plazi.org/taxpub"><tp:treatment-meta><kwd-group><label>Taxon classification</label><kwd><named-content content-type="kingdom">Animalia</named-content></kwd><kwd><named-content content-type="order">Diptera</named-content></kwd><kwd><named-content content-type="family">Tipulidae</named-content></kwd></kwd-group><mixed-citation publication-type="journal"><person-group><name><surname>Men</surname><given-names>Qiu-Lei</given-names></name><name><surname>Xue</surname><given-names>Guo-Xi</given-names></name><name><surname>Yang</surname><given-names>Hai</given-names></name></person-group><article-title>Two new species of the genus <italic><tp:taxon-name><tp:taxon-name-part taxon-name-part-type="genus">Nephrotoma</tp:taxon-name-part></tp:taxon-name></italic> (<tp:taxon-name><tp:taxon-name-part taxon-name-part-type="order">Diptera</tp:taxon-name-part></tp:taxon-name>, <tp:taxon-name><tp:taxon-name-part taxon-name-part-type="superfamily">Tipuloidea</tp:taxon-name-part></tp:taxon-name>, <tp:taxon-name><tp:taxon-name-part taxon-name-part-type="family">Tipulidae</tp:taxon-name-part></tp:taxon-name>) from China with a key to species from Mainland China</article-title><source>Zookeys</source><day>5</day><month>11</month><year>2015</year><volume>2015</volume><issue>532</issue><fpage>117</fpage><lpage>136</lpage><pub-id pub-id-type="doi">10.3897/zookeys.532.5970</pub-id></mixed-citation></tp:treatment-meta><tp:nomenclature><tp:taxon-name>
                        <tp:taxon-name-part taxon-name-part-type="genus">Nephrotoma</tp:taxon-name-part>
                        <tp:taxon-name-part taxon-name-part-type="species">liankangensis</tp:taxon-name-part>
                        <object-id xmlns:xlink="http://www.w3.org/1999/xlink" content-type="zoobank" xlink:type="simple">http://zoobank.org/50E64607-C1E1-4AD1-88AB-10F98DF3FF37</object-id>
                    </tp:taxon-name><tp:taxon-status xmlns:xlink="http://www.w3.org/1999/xlink" xlink:type="simple">sp. n.</tp:taxon-status><xref ref-type="fig" rid="F1">Figs 1–9</xref><xref ref-type="fig" rid="F2">, 10–19</xref></tp:nomenclature><tp:treatment-sec sec-type="Diagnosis"><title>Diagnosis.</title><p>Antennae with flagellum light brown, pleura light yellow conspicuously patterned with white, abdominal tergites with two black lateral stripes and one brown median stripe, ninth tergite with two rounded lobes which are densely covered with black spines, posterior margin of ninth tergite not concaved at base of lobes.</p></tp:treatment-sec><tp:treatment-sec sec-type="Description"><title>Description.</title><p>Male (n=2): body length 9.8 mm, wing 10.5 mm, antenna 5.8 mm.</p><p><italic>Nasus</italic> yellow with black setae, palpi black. Antennae relatively long, if bent backward extending to the first abdominal tergite, scape and pedicel yellow, flagellum 10-segmented, with the first flagellomere yellow, with the second to tenth flagellomeres light brown and enlarged at both ends, the basal enlargement black with black setae basally, subequal to the flagellomeres from which they arise. Head yellow, occipital brand brown and narrow, along the middle line of occiput (Fig. <xref ref-type="fig" rid="F1">1</xref>).</p><fig id="F1" position="float" orientation="portrait"><label>Figures 1–9.</label><caption><p><italic><tp:taxon-name><tp:taxon-name-part taxon-name-part-type="genus">Nephrotoma</tp:taxon-name-part> <tp:taxon-name-part taxon-name-part-type="species">liankangensis</tp:taxon-name-part></tp:taxon-name></italic> sp. n. <bold>1</bold> head, dorsal view <bold>2</bold> thorax, dorsal view <bold>3</bold> left wing <bold>4</bold> hypopygium, lateral view <bold>5</bold> hypopygium, ventral view <bold>6</bold> ninth tergite, dorsal view <bold>7</bold> outer gonostylus, lateral view <bold>8</bold> inner gonostylus, lateral internal view <bold>9</bold> inner gonostylus, lateral external view. Abbreviations: <abbrev xmlns:xlink="http://www.w3.org/1999/xlink" xlink:type="simple">i gonst<def><p> = inner gonostylus</p></def></abbrev>, <abbrev xmlns:xlink="http://www.w3.org/1999/xlink" xlink:type="simple">o gonst<def><p> = outer gonostylus</p></def></abbrev>, <abbrev xmlns:xlink="http://www.w3.org/1999/xlink" xlink:type="simple">S<def><p> = stergite</p></def></abbrev>.</p></caption><graphic xmlns:xlink="http://www.w3.org/1999/xlink" xlink:href="zookeys-532-117-g001.jpg" position="float" orientation="portrait" xlink:type="simple" id="oo_63598.jpg"/></fig><p><italic>Pronotum</italic> light brown, changing into yellow in middle. Prescutum yellow with three brown stripes, median one expanded apically, not extending to the hind border, lateral stripe straight and rounded apically, extending slight beyond the middle of median stripe (Fig. <xref ref-type="fig" rid="F1">2</xref>). The median stripe lighter in coloration than lateral one, sometimes divided by a yellow line (Fig. <xref ref-type="fig" rid="F1">2</xref>). Scutum light brown, each lobe with jet-black anterior border, median area of scutum yellow (Fig. <xref ref-type="fig" rid="F1">2</xref>). Scutellum yellowish. Postnotum light brown. Pleura yellowish brown, variegated by white on anepimeron, katepimeron, meron and basal laterotergite. Halters yellowish brown throughout. Legs with coxae and trochanters yellow; femora and tibiae yellow with brown tips; tarsi dark brown. Wings transparent, cells c and sc suffused with brown; stigma oval, dark brown; wing tip narrowed and slightly suffused with light brown. Cell r1 without stigmal trichia, cell m1 petiolate (Fig. <xref ref-type="fig" rid="F1">3</xref>).</p><p><italic>Abdomen</italic> generally yellow, the first tergite light brown, tergites two to six with a light brown median stripe and two black lateral stripes, sternites two to seven with light brown median stripe, hypopygium chiefly yellowish brown. Male hypopygium (Figs <xref ref-type="fig" rid="F1">4</xref>, <xref ref-type="fig" rid="F1">5</xref>) with the ninth tergite having the median notch rounded basally, gradually narrowed to apex, separating the ninth tergite into two rounded lobes, the lobe black and densely covered with black spines (Fig. <xref ref-type="fig" rid="F1">6</xref>). Outer gonostylus lanceolate, basally widened and gradually narrowed to the end (Figs <xref ref-type="fig" rid="F1">4</xref>, <xref ref-type="fig" rid="F1">5</xref>, <xref ref-type="fig" rid="F1">7</xref>). Inner gonostylus with two black beaks (Figs <xref ref-type="fig" rid="F1">8</xref>, <xref ref-type="fig" rid="F1">9</xref>).</p><p><italic>Aedeagal guide</italic> horn-shaped in lateral view, very acute apically (Fig. <xref ref-type="fig" rid="F2">10</xref>); paramere lamellate, blunt apically (Fig. <xref ref-type="fig" rid="F2">10</xref>); ventral appendage of aedeagal guide horn-like in lateral view, boot-shaped in dorsal view (Figs <xref ref-type="fig" rid="F2">10</xref>, <xref ref-type="fig" rid="F2">11</xref>).</p><fig id="F2" position="float" orientation="portrait"><label>Figures 10–19.</label><caption><p><italic><tp:taxon-name><tp:taxon-name-part taxon-name-part-type="genus">Nephrotoma</tp:taxon-name-part> <tp:taxon-name-part taxon-name-part-type="species">liankangensis</tp:taxon-name-part></tp:taxon-name></italic> sp. n. <bold>10</bold> aedeagal guide, lateral view <bold>11</bold> aedeagal guide, dorsal view <bold>12</bold> semen pump, dorsal view <bold>13</bold> semen pump, lateral view <bold>14</bold> compressor apodeme <bold>15</bold> ovipositor, lateral view <bold>16</bold> ovipositor, dorsal view <bold>17</bold> ninth stergite and vaginal apodeme, dorsal view <bold>18</bold> spermatheca, dorsal view <bold>19</bold> spermatheca, lateral view. Abbreviations: <abbrev xmlns:xlink="http://www.w3.org/1999/xlink" xlink:type="simple">aed gd<def><p> = aedeagal guide</p></def></abbrev>, <abbrev xmlns:xlink="http://www.w3.org/1999/xlink" xlink:type="simple">pm<def><p> = paramere</p></def></abbrev>, <abbrev xmlns:xlink="http://www.w3.org/1999/xlink" xlink:type="simple">ventr app<def><p> = ventral appendage of aedeagal guide</p></def></abbrev>, <abbrev xmlns:xlink="http://www.w3.org/1999/xlink" xlink:type="simple">PIA<def><p> = posterior immovable apodeme</p></def></abbrev>, <abbrev xmlns:xlink="http://www.w3.org/1999/xlink" xlink:type="simple">AIA<def><p> = anterior immovable apodeme</p></def></abbrev>, <abbrev xmlns:xlink="http://www.w3.org/1999/xlink" xlink:type="simple">CA<def><p> = compressor apodeme</p></def></abbrev>, <abbrev xmlns:xlink="http://www.w3.org/1999/xlink" xlink:type="simple">me rdg<def><p> = median ridge</p></def></abbrev>, <abbrev xmlns:xlink="http://www.w3.org/1999/xlink" xlink:type="simple">T<def><p> = tergite</p></def></abbrev>, <abbrev xmlns:xlink="http://www.w3.org/1999/xlink" xlink:type="simple">cerc<def><p> = cercus</p></def></abbrev>, <abbrev xmlns:xlink="http://www.w3.org/1999/xlink" xlink:type="simple">hyva<def><p> = hypovalva</p></def></abbrev>.</p></caption><graphic xmlns:xlink="http://www.w3.org/1999/xlink" xlink:href="zookeys-532-117-g002.jpg" position="float" orientation="portrait" xlink:type="simple" id="oo_63599.jpg"/></fig><p><italic>Semen pump</italic> with <abbrev xmlns:xlink="http://www.w3.org/1999/xlink" xlink:type="simple"><def><p>posterior immovable apodeme </p></def>(PIA)</abbrev> narrow, dorsally bent in lateral view (Fig. <xref ref-type="fig" rid="F2">13</xref>); <abbrev xmlns:xlink="http://www.w3.org/1999/xlink" xlink:type="simple"><def><p>compressor apodeme </p></def>(CA)</abbrev> fan-shaped, with an obviously expanded median ridge in lateral view, in a 90° angle with posterior immovable apodeme (Figs <xref ref-type="fig" rid="F2">12–14</xref>); <abbrev xmlns:xlink="http://www.w3.org/1999/xlink" xlink:type="simple"><def><p>anterior immovable apodeme </p></def>(AIA)</abbrev> broader than compressor apodeme, with lateral margins arched and inner margins straight, separated medially (Fig. <xref ref-type="fig" rid="F2">12</xref>).</p><p>Female (n=2): body length 16.2 mm, wing 12.0 mm, antenna 3.2 mm.</p><p>The general coloration of head, thorax and abdomen similar to that of male.</p><p><italic>Antennae</italic> relatively short, if bent backward not extending to abdomen, scape and pedicel yellow, flagellum 10-segmented, each flagellomere cylindrical, gradually shorter and slightly enlarged at base, the basal two flagellomeres yellow, three to ten flagellomeres yellowish brown with black at base.</p><p><italic>Ovipositor</italic> yellowish brown, ninth sternite very thin, lanceolate, separated medially (Fig. <xref ref-type="fig" rid="F2">17</xref>). Sternite ten slightly shorter than cerci, parallel in lateral margins in dorsal <!--PageBreak-->view (Fig. <xref ref-type="fig" rid="F2">16</xref>). Cerci long, acinacifoliate, widened at basal three fifths, narrowed at apical two fifths, surpassing the end of hypovalva (Fig. <xref ref-type="fig" rid="F2">15</xref>). Hypovalva simple, extending to nearly three quarters length of cerci (Fig. <xref ref-type="fig" rid="F2">15</xref>).</p><p><italic>Vaginal apodeme</italic> widened at basal half and gradually tapered to the end, very acute apically (Fig. <xref ref-type="fig" rid="F2">17</xref>). Spermatheca spherical, brown, well-sclerotized, with membranous angular extension on lateral side (Figs <xref ref-type="fig" rid="F2">18</xref>, <xref ref-type="fig" rid="F2">19</xref>).</p></tp:treatment-sec><tp:treatment-sec sec-type="material"><title>Material examined.</title><p><bold>Holotype</bold> male. Pinned specimen. <bold>China</bold>: Henan Province, Xin County, Liankangshan National Nature Reserve, 18 Jul. 2014, coll. Qiulei Men. <bold>Paratype.</bold> Pinned specimen. <bold>China</bold>: 1 male 2 females, same data as holotype, coll. Wu Zeng.</p></tp:treatment-sec><tp:treatment-sec sec-type="Distribution"><title>Distribution.</title><p>China (Henan).</p></tp:treatment-sec><tp:treatment-sec sec-type="Etymology"><title>Etymology.</title><p>The specific epithet is a noun ‘<italic>liankang</italic>’ with Latin suffix ‘<italic>ensis</italic>’, referring to the distribution of the new species.</p></tp:treatment-sec><tp:treatment-sec sec-type="Remarks"><title>Remarks.</title><p>This new species is similar to <italic><tp:taxon-name><tp:taxon-name-part taxon-name-part-type="genus">Nephrotoma</tp:taxon-name-part> <tp:taxon-name-part taxon-name-part-type="species">pseudoliankangensis</tp:taxon-name-part></tp:taxon-name></italic>, as discussed below, and another Chinese species, <italic><tp:taxon-name><tp:taxon-name-part taxon-name-part-type="genus">Nephrotoma</tp:taxon-name-part> <tp:taxon-name-part taxon-name-part-type="species">sinensis</tp:taxon-name-part></tp:taxon-name></italic> (Edwards, 1916), by the coloration of the prescutum and wings, the shape of lobes on the ninth tergite and the shape of inner gonostylus. It can be easily distinguished from the latter by the prescutum not bearing a black spot on anterior portion of the lateral stripe (this black spot present in <italic><tp:taxon-name><tp:taxon-name-part taxon-name-part-type="genus">Nephrotoma</tp:taxon-name-part> <tp:taxon-name-part taxon-name-part-type="species">sinensis</tp:taxon-name-part></tp:taxon-name></italic> as described by <xref ref-type="bibr" rid="B21">Liu et al. 2009</xref>: 43), the ninth tergite without spiny prominence on each side of lobes (this spiny prominence on each side of lobes in <italic><tp:taxon-name><tp:taxon-name-part taxon-name-part-type="genus">Nephrotoma</tp:taxon-name-part> <tp:taxon-name-part taxon-name-part-type="species">sinensis</tp:taxon-name-part></tp:taxon-name></italic> as illustrated by <xref ref-type="bibr" rid="B32">Sidorenko 1999</xref>: 112), and the inner gonostylus broad apically (apical half obviously narrower than that of <italic><tp:taxon-name><tp:taxon-name-part taxon-name-part-type="genus">Nephrotoma</tp:taxon-name-part> <tp:taxon-name-part taxon-name-part-type="species">liankangensis</tp:taxon-name-part></tp:taxon-name></italic> in <italic><tp:taxon-name><tp:taxon-name-part taxon-name-part-type="genus">Nephrotoma</tp:taxon-name-part> <tp:taxon-name-part taxon-name-part-type="species">sinensis</tp:taxon-name-part></tp:taxon-name></italic> as illustrated by <xref ref-type="bibr" rid="B32">Sidorenko 1999</xref>: 112).</p></tp:treatment-sec><ref-list><ref id="B21"><mixed-citation xmlns:xlink="http://www.w3.org/1999/xlink" xlink:type="simple"><person-group><name name-style="western"><surname>Liu</surname><given-names>XY</given-names></name><name name-style="western"><surname>Liu</surname><given-names>QF</given-names></name><name name-style="western"><surname>Li</surname><given-names>Y</given-names></name><name name-style="western"><surname>Mao</surname><given-names>M</given-names></name><name name-style="western"><surname>Yang</surname><given-names>D</given-names></name></person-group> (<year>2009</year>) <article-title><tp:taxon-name><tp:taxon-name-part taxon-name-part-type="family">Tipulidae</tp:taxon-name-part></tp:taxon-name>.</article-title> In: <person-group><name name-style="western"><surname>Song</surname><given-names>DX</given-names></name><name name-style="western"><surname>Zhu</surname><given-names>MS</given-names></name><name name-style="western"><surname>Chen</surname><given-names>J</given-names></name></person-group> (<role>Eds</role>) <source>The fauna of Hebei: <tp:taxon-name><tp:taxon-name-part taxon-name-part-type="order">Diptera</tp:taxon-name-part></tp:taxon-name></source>. <publisher-name>China Agricultural Science and Technology Press</publisher-name>, <publisher-loc>Beijing</publisher-loc>, <fpage>35</fpage>–<lpage>50</lpage>. </mixed-citation></ref><ref id="B32"><mixed-citation xmlns:xlink="http://www.w3.org/1999/xlink" xlink:type="simple"><person-group><name name-style="western"><surname>Sidorenko</surname><given-names>VS</given-names></name></person-group> (<year>1999</year>) <article-title><tp:taxon-name><tp:taxon-name-part taxon-name-part-type="family">Tipulidae</tp:taxon-name-part></tp:taxon-name>.</article-title> In: <person-group><name name-style="western"><surname>Ler</surname><given-names>PA</given-names></name></person-group> (<role>Ed.</role>) <source>Key to the insects of Russian Far East. Vol. VI. <tp:taxon-name><tp:taxon-name-part taxon-name-part-type="order">Diptera</tp:taxon-name-part></tp:taxon-name> and <tp:taxon-name><tp:taxon-name-part taxon-name-part-type="order">Siphonaptera</tp:taxon-name-part></tp:taxon-name>. Part 1</source>. <publisher-name>Dalnauka</publisher-name>, <publisher-loc>Vladivostok</publisher-loc>, <fpage>71</fpage>–<lpage>118</lpage>. </mixed-citation></ref></ref-list></tp:taxon-treatment>
