# Supplementary material for: Two new species of the genus Nephrotoma (Diptera, Tipuloidea, Tipulidae) from China with a key to species from Mainland China
Source: Zookeys. 2015 Nov 5;(532):117–36. doi: 10.3897/zookeys.532.5970 (PMC4668897; doi:10.3897/zookeys.532.5970)
Supplement: XML Treatment for Nephrotoma pseudoliankangensis [file zookeys.532.5970-treatment2.xml]

<!DOCTYPE tp:taxon-treatment
  PUBLIC "-//TaxonX//DTD Taxonomic Treatment Publishing DTD v0 20100105//EN" "tax-treatment-NSO.dtd">
<tp:taxon-treatment xmlns:tp="http://www.plazi.org/taxpub"><tp:treatment-meta><kwd-group><label>Taxon classification</label><kwd><named-content content-type="kingdom">Animalia</named-content></kwd><kwd><named-content content-type="order">Diptera</named-content></kwd><kwd><named-content content-type="family">Tipulidae</named-content></kwd></kwd-group><mixed-citation publication-type="journal"><person-group><name><surname>Men</surname><given-names>Qiu-Lei</given-names></name><name><surname>Xue</surname><given-names>Guo-Xi</given-names></name><name><surname>Yang</surname><given-names>Hai</given-names></name></person-group><article-title>Two new species of the genus <italic><tp:taxon-name><tp:taxon-name-part taxon-name-part-type="genus">Nephrotoma</tp:taxon-name-part></tp:taxon-name></italic> (<tp:taxon-name><tp:taxon-name-part taxon-name-part-type="order">Diptera</tp:taxon-name-part></tp:taxon-name>, <tp:taxon-name><tp:taxon-name-part taxon-name-part-type="superfamily">Tipuloidea</tp:taxon-name-part></tp:taxon-name>, <tp:taxon-name><tp:taxon-name-part taxon-name-part-type="family">Tipulidae</tp:taxon-name-part></tp:taxon-name>) from China with a key to species from Mainland China</article-title><source>Zookeys</source><day>5</day><month>11</month><year>2015</year><volume>2015</volume><issue>532</issue><fpage>117</fpage><lpage>136</lpage><pub-id pub-id-type="doi">10.3897/zookeys.532.5970</pub-id></mixed-citation></tp:treatment-meta><tp:nomenclature><tp:taxon-name>
                        <tp:taxon-name-part taxon-name-part-type="genus">Nephrotoma</tp:taxon-name-part>
                        <tp:taxon-name-part taxon-name-part-type="species">pseudoliankangensis</tp:taxon-name-part>
                        <object-id xmlns:xlink="http://www.w3.org/1999/xlink" content-type="zoobank" xlink:type="simple">http://zoobank.org/5AAE0CD7-E0D8-454E-9EC0-173267C91215</object-id>
                    </tp:taxon-name><tp:taxon-status xmlns:xlink="http://www.w3.org/1999/xlink" xlink:type="simple">sp. n.</tp:taxon-status><xref ref-type="fig" rid="F3">Figs 20–27</xref><xref ref-type="fig" rid="F4">, 28–36</xref><!--PageBreak--><!--PageBreak--></tp:nomenclature><tp:treatment-sec sec-type="Diagnosis"><title>Diagnosis.</title><p>General coloration light yellow, antennae with flagellum black except the first flagellomere, pleura white conspicuously patterned with yellow, abdominal tergites with two black lateral stripes and one brown median stripe, ninth tergite with two rounded lobes, posterior margin of ninth tergite slightly concaved at base of lobes.</p></tp:treatment-sec><tp:treatment-sec sec-type="Description"><title>Description.</title><p>Male (n=2): body length 9.6 mm, wing 11.0 mm, antenna 5.1 mm.</p><p><italic>Nasus</italic> brown with brown setae, palpi black. Antennae relatively long, if bent backward extending to the first abdominal tergite, scape and pedicel yellow, flagellum 10-segmented, with the first flagellomere yellow, with second to tenth flagellomeres black and enlarged at base and apex, each flagellomere with black setae at base, subequal to the flagellomeres where they are found. Head yellow without occipital brand (Fig. <xref ref-type="fig" rid="F3">20</xref>).</p><fig id="F3" position="float" orientation="portrait"><label>Figures 20–27.</label><caption><p><italic><tp:taxon-name><tp:taxon-name-part taxon-name-part-type="genus">Nephrotoma</tp:taxon-name-part> <tp:taxon-name-part taxon-name-part-type="species">pseudoliankangensis</tp:taxon-name-part></tp:taxon-name></italic> sp. n. <bold>20</bold> head, dorsal view <bold>21</bold> thorax, dorsal view <bold>22</bold> left wing <bold>23</bold> hypopygium, lateral view <bold>24</bold> hypopygium, ventral view <bold>25</bold> ninth tergite, dorsal view <bold>26</bold> outer gonostylus, lateral view <bold>27</bold> inner gonostylus, lateral view.</p></caption><graphic xmlns:xlink="http://www.w3.org/1999/xlink" xlink:href="zookeys-532-117-g003.jpg" position="float" orientation="portrait" xlink:type="simple" id="oo_63600.jpg"/></fig><p><italic>Pronotum</italic> entirely yellow. Prescutum yellow with three brown stripes, median one percurrent and expanded apically, lateral stripe straight and rounded apically, the area between lateral stripe and lateral border of prescutum suffused with brown (Fig. <xref ref-type="fig" rid="F3">21</xref>). Scutum light brown, each lobe with jet-black anterior border, median area of scutum yellow (Fig. <xref ref-type="fig" rid="F3">21</xref>). Scutellum yellowish brown. Postnotum light brown with white median <!--PageBreak-->stripe. Pleura white, variegated by yellow on anepisternum and katepisternum. Halters yellowish brown throughout. Legs with coxae and trochanters yellow; femora and tibiae yellow with brown tips; tarsi dark brown. Wings transparent, cells c and sc variegated with brown; stigma oval, dark brown; wing tip narrowed and slightly suffused with light brown. Cell r1 with five to six stigmal trichiae, cell m1 petiolate (Fig. <xref ref-type="fig" rid="F3">22</xref>).</p><!--PageBreak--><p><italic>Abdomen</italic> generally yellow, the first segment yellow with light brown tergite, tergites two to seven with a brown median stripe and two black lateral stripes, the median stripe expanded at hind border, tergite eight entirely brownish black; sternites two to seven with light brown median stripe, hypopygium chiefly yellowish brown. Male hypopygium (Figs <xref ref-type="fig" rid="F3">23</xref>, <xref ref-type="fig" rid="F3">24</xref>) with the ninth tergite having the median notch rounded and widened basally, separating the ninth tergite into two rounded black lobes, which densely covered with black spines, almost connected to each other (Fig. <xref ref-type="fig" rid="F3">25</xref>). Outer gonostylus lanceolate, basally widened and gradually narrowed to the end (Figs <xref ref-type="fig" rid="F3">23</xref>, <xref ref-type="fig" rid="F3">24</xref>, <xref ref-type="fig" rid="F3">26</xref>). Inner gonostylus with two black beaks, the dorsal side of inner gonostylus obviously extended (Fig. <xref ref-type="fig" rid="F3">27</xref>).</p><p><italic>Aedeagal guide</italic> very similar to that of <italic><tp:taxon-name><tp:taxon-name-part taxon-name-part-type="genus">Nephrotoma</tp:taxon-name-part> <tp:taxon-name-part taxon-name-part-type="species">liankangensis</tp:taxon-name-part></tp:taxon-name></italic>, with paramere not blunt apically, the dorsal margin slightly arched, the ventral and outer margins forming an obtuse angle (Fig. <xref ref-type="fig" rid="F4">28</xref>).</p><fig id="F4" position="float" orientation="portrait"><label>Figures 28–36.</label><caption><p><italic><tp:taxon-name><tp:taxon-name-part taxon-name-part-type="genus">Nephrotoma</tp:taxon-name-part> <tp:taxon-name-part taxon-name-part-type="species">pseudoliankangensis</tp:taxon-name-part></tp:taxon-name></italic> sp. n. <bold>28</bold> aedeagal guide, lateral view <bold>29</bold> semen pump, dorsal view <bold>30</bold> semen pump, lateral view <bold>31</bold> compressor apodeme <bold>32</bold> ovipositor, lateral view <bold>33</bold> ovipositor, dorsal view <bold>34</bold> ninth stergite and vaginal apodeme, dorsal view <bold>35</bold> spermatheca, dorsal view <bold>36</bold> spermatheca, lateral view.</p></caption><graphic xmlns:xlink="http://www.w3.org/1999/xlink" xlink:href="zookeys-532-117-g004.jpg" position="float" orientation="portrait" xlink:type="simple" id="oo_63601.jpg"/></fig><!--PageBreak--><p><italic>Semen pump</italic> very similar to that of <italic><tp:taxon-name><tp:taxon-name-part taxon-name-part-type="genus">Nephrotoma</tp:taxon-name-part> <tp:taxon-name-part taxon-name-part-type="species">liankangensis</tp:taxon-name-part></tp:taxon-name></italic>, with <abbrev xmlns:xlink="http://www.w3.org/1999/xlink" xlink:type="simple"><def><p>posterior immovable apodeme </p></def>(PIA)</abbrev> not bent directed dorsad at the apex in lateral view (Fig. <xref ref-type="fig" rid="F4">30</xref>); <abbrev xmlns:xlink="http://www.w3.org/1999/xlink" xlink:type="simple"><def><p>compressor apodeme </p></def>(CA)</abbrev> fan-shaped, broader than that of <italic><tp:taxon-name><tp:taxon-name-part taxon-name-part-type="genus">Nephrotoma</tp:taxon-name-part> <tp:taxon-name-part taxon-name-part-type="species">liankangensis</tp:taxon-name-part></tp:taxon-name></italic> (Figs <xref ref-type="fig" rid="F4">29</xref>, <xref ref-type="fig" rid="F4">31</xref>), with median ridge slightly expanded in lateral view, which more degenerated than that of <italic><tp:taxon-name><tp:taxon-name-part taxon-name-part-type="genus">Nephrotoma</tp:taxon-name-part> <tp:taxon-name-part taxon-name-part-type="species">liankangensis</tp:taxon-name-part></tp:taxon-name></italic> (Fig. <xref ref-type="fig" rid="F4">30</xref>); <abbrev xmlns:xlink="http://www.w3.org/1999/xlink" xlink:type="simple"><def><p>anterior immovable apodeme </p></def>(AIA)</abbrev> more expanded than that of <italic><tp:taxon-name><tp:taxon-name-part taxon-name-part-type="genus">Nephrotoma</tp:taxon-name-part> <tp:taxon-name-part taxon-name-part-type="species">liankangensis</tp:taxon-name-part></tp:taxon-name></italic> in lateral view (Fig. <xref ref-type="fig" rid="F4">30</xref>).</p><p>Female (n=3): body length 15.8 mm, wing 13.0 mm, antenna 2.5 mm.</p><p>The colouration of head, thorax and abdomen similar to those of male.</p><p><italic>Antennae</italic> relatively short, scape and pedicel yellow, flagellum 10-segmented, each flagellomere cylindrical, gradually shorter, the basal two flagellomeres entirely yellow, three to ten flagellomeres yellowish brown with black at base.</p><p><italic>Ovipositor</italic> (Figs <xref ref-type="fig" rid="F4">32</xref>, <xref ref-type="fig" rid="F4">33</xref>) very similar to that of <italic><tp:taxon-name><tp:taxon-name-part taxon-name-part-type="genus">Nephrotoma</tp:taxon-name-part> <tp:taxon-name-part taxon-name-part-type="species">liankangensis</tp:taxon-name-part></tp:taxon-name></italic>, with ninth sternite obviously longer than that of <italic><tp:taxon-name><tp:taxon-name-part taxon-name-part-type="genus">Nephrotoma</tp:taxon-name-part> <tp:taxon-name-part taxon-name-part-type="species">liankangensis</tp:taxon-name-part></tp:taxon-name></italic> (Fig. <xref ref-type="fig" rid="F4">34</xref>).</p><p><italic>Vaginal apodeme</italic> widened at basal two fifths, the rest of vaginal apodeme tubular, parallel, acute apically (Fig. <xref ref-type="fig" rid="F4">34</xref>).</p><p><italic>Spermatheca</italic> spherical, brown, well-sclerotized, with membranous extension truncate (Figs <xref ref-type="fig" rid="F4">35</xref>, <xref ref-type="fig" rid="F4">36</xref>).</p></tp:treatment-sec><tp:treatment-sec sec-type="material"><title>Material examined.</title><p><bold>Holotype</bold> male. Pinned specimen. <bold>China</bold>: Yunnan Province, Kunming, Baofeng wetland park, 31 Aug. 2013, coll. Bin Zhang. <bold>Paratype.</bold> Pinned specimen. <bold>China</bold>: 1 male 3 females, same data as holotype.</p></tp:treatment-sec><tp:treatment-sec sec-type="Distribution"><title>Distribution.</title><p>China (Yunnan).</p></tp:treatment-sec><tp:treatment-sec sec-type="Etymology"><title>Etymology.</title><p>The specific epithet is based on the name of the related species, <italic><tp:taxon-name><tp:taxon-name-part taxon-name-part-type="genus">Nephrotoma</tp:taxon-name-part> <tp:taxon-name-part taxon-name-part-type="species">liankangensis</tp:taxon-name-part></tp:taxon-name></italic>, with the Latin prefix ‘<italic>pseudo</italic>’, referring to the morphological similarity of the new species to <italic><tp:taxon-name><tp:taxon-name-part taxon-name-part-type="genus">Nephrotoma</tp:taxon-name-part> <tp:taxon-name-part taxon-name-part-type="species">liankangensis</tp:taxon-name-part></tp:taxon-name></italic>.</p></tp:treatment-sec><tp:treatment-sec sec-type="Remarks"><title>Remarks.</title><p>This new species is externally similar to <italic><tp:taxon-name><tp:taxon-name-part taxon-name-part-type="genus">Nephrotoma</tp:taxon-name-part> <tp:taxon-name-part taxon-name-part-type="species">liankangensis</tp:taxon-name-part></tp:taxon-name></italic> by the colouration of head, thorax, abdomen and wings, and the shape of inner and outer gonostyli. It can be easily distinguished from the latter by antennae with the second to tenth flagellomeres black (the second to tenth flagellomeres yellow with basal enlargement black in <italic><tp:taxon-name><tp:taxon-name-part taxon-name-part-type="genus">Nephrotoma</tp:taxon-name-part> <tp:taxon-name-part taxon-name-part-type="species">liankangensis</tp:taxon-name-part></tp:taxon-name></italic>), the occiput unpatterned (with brown median brand in <italic><tp:taxon-name><tp:taxon-name-part taxon-name-part-type="genus">Nephrotoma</tp:taxon-name-part> <tp:taxon-name-part taxon-name-part-type="species">liankangensis</tp:taxon-name-part></tp:taxon-name></italic> as shown in Fig. <xref ref-type="fig" rid="F3">20</xref>), and the inner gonostylus with the dorsal margin obviously extended (just slightly extended in <italic><tp:taxon-name><tp:taxon-name-part taxon-name-part-type="genus">Nephrotoma</tp:taxon-name-part> <tp:taxon-name-part taxon-name-part-type="species">liankangensis</tp:taxon-name-part></tp:taxon-name></italic> as shown in Figs <xref ref-type="fig" rid="F1">8</xref>, <xref ref-type="fig" rid="F1">9</xref>). The new species is also similar to <italic><tp:taxon-name><tp:taxon-name-part taxon-name-part-type="genus">Nephrotoma</tp:taxon-name-part> <tp:taxon-name-part taxon-name-part-type="species">liankangensis</tp:taxon-name-part></tp:taxon-name></italic> in some internal reproductive organs, but differs from the latter in the female vaginal apodeme widened at basal two fifths, tubular and parallel at apical three fifths (vaginal apodeme widened at basal half and gradually tapered to the end in <italic><tp:taxon-name><tp:taxon-name-part taxon-name-part-type="genus">Nephrotoma</tp:taxon-name-part> <tp:taxon-name-part taxon-name-part-type="species">liankangensis</tp:taxon-name-part></tp:taxon-name></italic> as shown in Fig. <xref ref-type="fig" rid="F2">17</xref>), the spermatheca laterally with membranous extension truncate (with membranous extension angular in <italic><tp:taxon-name><tp:taxon-name-part taxon-name-part-type="genus">Nephrotoma</tp:taxon-name-part> <tp:taxon-name-part taxon-name-part-type="species">liankangensis</tp:taxon-name-part></tp:taxon-name></italic> as shown in Fig. <xref ref-type="fig" rid="F2">18</xref>), the male aedeagal guide with paramere not blunt apically (apically blunt in <italic><tp:taxon-name><tp:taxon-name-part taxon-name-part-type="genus">Nephrotoma</tp:taxon-name-part> <tp:taxon-name-part taxon-name-part-type="species">liankangensis</tp:taxon-name-part></tp:taxon-name></italic> as shown in Fig. <xref ref-type="fig" rid="F2">10</xref>), the semen pump with posterior immovable apodeme not dorsally bent (dorsally bent in <italic><tp:taxon-name><tp:taxon-name-part taxon-name-part-type="genus">Nephrotoma</tp:taxon-name-part> <tp:taxon-name-part taxon-name-part-type="species">liankangensis</tp:taxon-name-part></tp:taxon-name></italic> as shown in Fig. <xref ref-type="fig" rid="F2">13</xref>), and compressor apodeme with median ridge slightly expanded in lateral view (median ridge obviously more expanded than that of <italic><tp:taxon-name><tp:taxon-name-part taxon-name-part-type="genus">Nephrotoma</tp:taxon-name-part> <tp:taxon-name-part taxon-name-part-type="species">pseudoliankangensis</tp:taxon-name-part></tp:taxon-name></italic> in <italic><tp:taxon-name><tp:taxon-name-part taxon-name-part-type="genus">Nephrotoma</tp:taxon-name-part> <tp:taxon-name-part taxon-name-part-type="species">liankangensis</tp:taxon-name-part></tp:taxon-name></italic> as shown in Fig. <xref ref-type="fig" rid="F2">13</xref>).</p><!--PageBreak--></tp:treatment-sec><tp:treatment-sec><!--Section generated to contain objects referenced in tp:taxon-treatment.--><fig id="F1" position="float" orientation="portrait"><label>Figures 1–9.</label><caption><p><italic><tp:taxon-name><tp:taxon-name-part taxon-name-part-type="genus">Nephrotoma</tp:taxon-name-part> <tp:taxon-name-part taxon-name-part-type="species">liankangensis</tp:taxon-name-part></tp:taxon-name></italic> sp. n. <bold>1</bold> head, dorsal view <bold>2</bold> thorax, dorsal view <bold>3</bold> left wing <bold>4</bold> hypopygium, lateral view <bold>5</bold> hypopygium, ventral view <bold>6</bold> ninth tergite, dorsal view <bold>7</bold> outer gonostylus, lateral view <bold>8</bold> inner gonostylus, lateral internal view <bold>9</bold> inner gonostylus, lateral external view. Abbreviations: <abbrev xmlns:xlink="http://www.w3.org/1999/xlink" xlink:type="simple">i gonst<def><p> = inner gonostylus</p></def></abbrev>, <abbrev xmlns:xlink="http://www.w3.org/1999/xlink" xlink:type="simple">o gonst<def><p> = outer gonostylus</p></def></abbrev>, <abbrev xmlns:xlink="http://www.w3.org/1999/xlink" xlink:type="simple">S<def><p> = stergite</p></def></abbrev>.</p></caption><graphic xmlns:xlink="http://www.w3.org/1999/xlink" xlink:href="zookeys-532-117-g001.jpg" position="float" orientation="portrait" xlink:type="simple" id="oo_63598.jpg"/></fig><fig id="F2" position="float" orientation="portrait"><label>Figures 10–19.</label><caption><p><italic><tp:taxon-name><tp:taxon-name-part taxon-name-part-type="genus">Nephrotoma</tp:taxon-name-part> <tp:taxon-name-part taxon-name-part-type="species">liankangensis</tp:taxon-name-part></tp:taxon-name></italic> sp. n. <bold>10</bold> aedeagal guide, lateral view <bold>11</bold> aedeagal guide, dorsal view <bold>12</bold> semen pump, dorsal view <bold>13</bold> semen pump, lateral view <bold>14</bold> compressor apodeme <bold>15</bold> ovipositor, lateral view <bold>16</bold> ovipositor, dorsal view <bold>17</bold> ninth stergite and vaginal apodeme, dorsal view <bold>18</bold> spermatheca, dorsal view <bold>19</bold> spermatheca, lateral view. Abbreviations: <abbrev xmlns:xlink="http://www.w3.org/1999/xlink" xlink:type="simple">aed gd<def><p> = aedeagal guide</p></def></abbrev>, <abbrev xmlns:xlink="http://www.w3.org/1999/xlink" xlink:type="simple">pm<def><p> = paramere</p></def></abbrev>, <abbrev xmlns:xlink="http://www.w3.org/1999/xlink" xlink:type="simple">ventr app<def><p> = ventral appendage of aedeagal guide</p></def></abbrev>, <abbrev xmlns:xlink="http://www.w3.org/1999/xlink" xlink:type="simple">PIA<def><p> = posterior immovable apodeme</p></def></abbrev>, <abbrev xmlns:xlink="http://www.w3.org/1999/xlink" xlink:type="simple">AIA<def><p> = anterior immovable apodeme</p></def></abbrev>, <abbrev xmlns:xlink="http://www.w3.org/1999/xlink" xlink:type="simple">CA<def><p> = compressor apodeme</p></def></abbrev>, <abbrev xmlns:xlink="http://www.w3.org/1999/xlink" xlink:type="simple">me rdg<def><p> = median ridge</p></def></abbrev>, <abbrev xmlns:xlink="http://www.w3.org/1999/xlink" xlink:type="simple">T<def><p> = tergite</p></def></abbrev>, <abbrev xmlns:xlink="http://www.w3.org/1999/xlink" xlink:type="simple">cerc<def><p> = cercus</p></def></abbrev>, <abbrev xmlns:xlink="http://www.w3.org/1999/xlink" xlink:type="simple">hyva<def><p> = hypovalva</p></def></abbrev>.</p></caption><graphic xmlns:xlink="http://www.w3.org/1999/xlink" xlink:href="zookeys-532-117-g002.jpg" position="float" orientation="portrait" xlink:type="simple" id="oo_63599.jpg"/></fig></tp:treatment-sec></tp:taxon-treatment>
